# Supplementary material for: Assessment of Common Factors Associated with Droplet Digital PCR (ddPCR) Quantification of Paratrichodorus allius in Soil
Source: Int J Mol Sci. 2024 Mar 7;25(6):3104. doi: 10.3390/ijms25063104 (PMC10970607; doi:10.3390/ijms25063104)
Supplement: Supplementary file 1 [file ijms-25-03104-s001.zip]

Archive with 1 entries (1 files):
- ijms-2876916-supplementary.pdf
